# Supplementary material for: Is farmland financial innovation narrowing the urban-rural income gap? A cross-regional study of China
Source: PLoS One. 2022 Jun 3;17(6):e0269503. doi: 10.1371/journal.pone.0269503 (PMC9165774; doi:10.1371/journal.pone.0269503)
Supplement: S1 File — (ZIP) [file pone.0269503.s001.zip]

Archive with 2 entries (2 files):
- data for PLOS one.dta
- code for plos one .do
