# Supplementary material for: Is farmland financial innovation narrowing the urban-rural income gap? A cross-regional study of China
Source: PLoS One. 2022 Jun 3;17(6):e0269503. doi: 10.1371/journal.pone.0269503 (PMC9165774; doi:10.1371/journal.pone.0269503)
Supplement: S1 File — (ZIP) [file pone.0269503.s001.zip › code for plos one .do]

xtset stkcd year

*************Summary statistics for main variables*************
tabstat urir fin iss er tr trans gdp , stats(mean sd min p25 p50 p75 max) c(s) f(%6.3f)

*************Pairwise correlations************* 
pwcorr urir fin iss er tr trans gdp
pwcorr urir fin iss er tr trans gdp ,sig
pwcorr urir fin iss er tr trans gdp ,star(.01)
pwcorr urir fin iss er tr trans gdp ,star(.05)
pwcorr_a urir fin iss er tr trans gdp ,star1(0.01)star5(.05)star10(0.1)
logout,dec(4) save(mylogout3) word replace fix(3):pwcorr_a urir fin iss er tr trans gdp,star1(0.01)star5(.05)star10(0.1)

*Hausman test
xtreg urir fin iss er tr trans ,fe 
estimates store FE
xtreg urir fin iss er tr trans,re 
estimates store RE
hausman FE RE 

*************Baseline results:Impact of Farmland Financial Innovation on Urban-rural Income Gap*************
estimate store t1
xtreg urir fin iss,fe r
estimate store t2
xtreg urir fin iss er,fe r
estimate store t3
xtreg urir fin iss er tr,fe r
estimate store t4
xtreg urir fin iss er tr rt,fe r
estimate store t5
xtreg urir fin iss er tr rt trans,fe r
estimate store t6
esttab t1 t2 t3 t4 t5 t6,star(* 0.1 ** 0.05 *** 0.01) stat(r2 N)  b(%9.3f) r2(%9.3f)
esttab t1 t2 t3 t4 t5 t6 using table1.rtf,star(* 0.1 ** 0.05 *** 0.01) stat(r2  N)  b(%9.3f) r2(%9.3f) nogap replace 

*************Transmission channel: the role of labor migration*************
xtreg trans fin er tr rt iss,fe r
estimate store t2

xtreg urir trans fin er tr rt iss,fe r
estimate store t3

xi:sgmediation urir, mv(trans) iv(fin) cv(iss er tr rt)

*************Transmission channel: the role of industrial structure upgrading*************
xtreg iss fin er tr rt trans,fe 
estimate store t2

xtreg urir iss fin er tr rt trans,fe 
estimate store t3
xi:sgmediation urir, mv(iss) iv(fin) cv(trans er tr rt)

esttab t1 t2 t3 t4,star(* 0.1 ** 0.05 *** 0.01) stat(r2 N)  b(%9.3f) r2(%9.3f)
esttab t1 t2 t3 t4 using table2.rtf,star(* 0.1 ** 0.05 *** 0.01) stat(r2  N)  b(%9.3f) r2(%9.3f) nogap replace 

///results of Hodrick-Prescott Filters
gen gdpcycle=0
replace gdpcycle=1 if year==2006|year==2007|year==2010|year==2011|year==2017

*************The role of heterogeneity in economic cycle*************
*Period of economic expansion
xtreg urir fin iss er tr rt trans if gdpcycle==1,fe r
estimate store t1
*Period of economic depression
xtreg urir fin iss er tr rt trans if gdpcycle==0,fe r
estimate store t2
esttab t1 t2,star(* 0.1 ** 0.05 *** 0.01) stat(r2 N)  b(%9.3f) r2(%9.3f)
esttab t1 t2 using table3.rtf,star(* 0.1 ** 0.05 *** 0.01) stat(r2  N)  b(%9.3f) r2(%9.3f) nogap replace 

*************Threshold effect*************
xthreg urir isa iss er tr rt trans, rx(fin) qx(fin) thnum(1) grid(400) trim(0.01) bs(300)
 _matplot e(LR), columns(1 2) yline(7.35, lpattern(dash)) connect(direct) msize(small) mlabp(0) mlabs(zero) ytitle("LR Statistics") xtitle("Threshold") recast(line) name(LR)  

*************Robustness check*************
*Controlling macro sequence variables
gen gdp1=0
replace gdp1=0.1272 if year==2006
replace gdp1=0.1423 if year==2007
replace gdp1=0.0965 if year==2008
replace gdp1=0.0940 if year==2009
replace gdp1=0.1064 if year==2010
replace gdp1=0.0955 if year==2011
replace gdp1=0.0786 if year==2012
replace gdp1=0.0777 if year==2013
replace gdp1=0.0730 if year==2014
replace gdp1=0.0691 if year==2015
replace gdp1=0.0674 if year==2016
replace gdp1=0.0676 if year==2017

gen m2=0
replace m2=0.1568 if year==2006
replace m2=0.1674 if year==2007
replace m2=0.1778 if year==2008
replace m2=0.2758 if year==2009
replace m2=0.1973 if year==2010
replace m2=0.1732 if year==2011
replace m2=0.1439 if year==2012
replace m2=0.1359 if year==2013
replace m2=0.1101 if year==2014
replace m2=0.1334 if year==2015
replace m2=0.1131 if year==2016
replace m2=0.0817 if year==2017

xtreg urir fin iss er tr rt trans gdp1,fe 
estimate store t1
xtreg urir fin iss er tr rt trans m2,fe 
estimate store t2
esttab t1 t2,star(* 0.1 ** 0.05 *** 0.01) stat(r2 N)  b(%9.3f) r2(%9.3f)
esttab t1 t2 using table5.rtf,star(* 0.1 ** 0.05 *** 0.01) stat(r2  N)  b(%9.3f) r2(%9.3f) nogap replace 
*controlling possible omitted variables
xtreg urir fin ,fe r
estimate store t1
xtreg urir fin iss,fe r
estimate store t2
xtreg urir fin iss er,fe r
estimate store t3
xtreg urir fin iss er tr,fe r
estimate store t4
xtreg urir fin iss er tr rt,fe r
estimate store t5
xtreg urir fin iss er tr rt trans,fe 
estimate store t6
xtreg urir fin iss er tr rt trans redu,fe 
estimate store t7
xtreg urir fin iss er tr rt trans redu ur,fe 
estimate store t8
esttab t1 t2 t3 t4 t5 t6 t7 t8,star(* 0.1 ** 0.05 *** 0.01) stat(r2 N)  b(%9.3f) r2(%9.3f)
esttab t1 t2 t3 t4 t5 t6 t7 t8 using table6.rtf,star(* 0.1 ** 0.05 *** 0.01) stat(r2  N)  b(%9.3f) r2(%9.3f) nogap replace 
*Alternative metrology method
xtreg urir fin ,mle
estimate store t1
xtreg urir fin iss,mle
estimate store t2
xtreg urir fin iss er,mle
estimate store t3
xtreg urir fin iss er tr,mle
estimate store t4
xtreg urir fin iss er tr rt,mle
estimate store t5
xtreg urir fin iss er tr rt trans,mle
estimate store t6
esttab t1 t2 t3 t4 t5 t6,star(* 0.1 ** 0.05 *** 0.01) stat(r2 N)  b(%9.3f) r2(%9.3f)
esttab t1 t2 t3 t4 t5 t6 using table7.rtf,star(* 0.1 ** 0.05 *** 0.01) stat(r2  N)  b(%9.3f) r2(%9.3f) nogap replace 
